# Supplementary material for: Tissue Stem Cell-Based Therapies in Parkinson’s Disease: A Scoping Review of Therapeutic Mechanisms and Translational Outcomes
Source: Cells. 2025 Jun 1;14(11):822. doi: 10.3390/cells14110822 (PMC12154328; doi:10.3390/cells14110822)
Supplement: Supplementary file 1 [file cells-14-00822-s001.zip]

Archive with 1 entries (1 files):
- cells-3635901-supplementary.pdf
